# Supplementary material for: An Innovative One Health Approach: BIOQUALIM, a Transdisciplinary Research Action Protocol—From Cultivated Biodiversity to Human Health Prevention
Source: Nutrients. 2024 Oct 15;16(20):3495. doi: 10.3390/nu16203495 (PMC11509970; doi:10.3390/nu16203495)
Supplement: Supplementary file 1 [file nutrients-16-03495-s001.zip]

Archive with 1 entries (1 files):
- nutrients-3239220-supplementary.pdf
